# Supplementary material for: Comparative genomic analysis reveals varying levels of mammalian adaptation to coronavirus infections
Source: PLoS Comput Biol. 2021 Nov 18;17(11):e1009560. doi: 10.1371/journal.pcbi.1009560 (PMC8601562; doi:10.1371/journal.pcbi.1009560)
Supplement: S1 Table — Common names are provided for all non-viral species. In the case of species with multiple sequences, sequences used in Fig 1 are underlined, and correspond to those that are most similar to the human sequence. (XLSX) [file pcbi.1009560.s003.xlsx]

## Sheet: Sheet1
Spike proteins
Accession	Name
QJX59884.1	surface glycoprotein [Severe acute respiratory syndrome coronavirus 2]
QHR63300.2	spike glycoprotein [Bat coronavirus RaTG13]
QIA48632.1	spike protein [Pangolin coronavirus]
ALK02457.1	spike protein [SARS-like coronavirus WIV16]
AAS00003.1	spike glycoprotein [SARS coronavirus GZ02]
AGZ48806.1	spike protein [Bat SARS-like coronavirus RsSHC014]
AAP51227.1	spike glycoprotein S [SARS coronavirus GD01]
AGZ48828.1	spike protein [Bat SARS-like coronavirus WIV1]
AGZ48818.1	spike protein [Bat SARS-like coronavirus Rs3367]
QDF43825.1	spike glycoprotein [Coronavirus BtRs-BetaCoV/YN2018B]
AAV49720.1	spike glycoprotein [SARS coronavirus PC4-137]
AAP13567.1	putative E2 glycoprotein precursor [SARS coronavirus CUHK-W1]
AAV49722.1	spike glycoprotein [SARS coronavirus PC4-199]
AAV98002.1	spike glycoprotein [SARS coronavirus C029]
AAU04661.1	spike glycoprotein [SARS coronavirus civet014]
AAV49723.1	spike glycoprotein [SARS coronavirus PC4-241]
AAX16192.1	spike glycoprotein S [SARS coronavirus WH20]
AAR07630.1	spike glycoprotein [SARS coronavirus BJ302]
AAU04649.1	spike glycoprotein [SARS coronavirus civet010]
AAU04664.1	spike glycoprotein [SARS coronavirus civet020]
AAV97992.1	spike glycoprotein [SARS coronavirus B033]
AAU04662.1	spike glycoprotein [SARS coronavirus civet019]
AAR23250.1	spike protein [SARS coronavirus Sino1-11]
ABF68955.1	spike glycoprotein [SARS coronavirus WF188]
AAV49719.1	spike glycoprotein [SARS coronavirus PC4-115]
ABF68957.1	spike glycoprotein [SARS coronavirus ES260]
AAV97995.1	spike glycoprotein [SARS coronavirus C013]
ACE2 proteins
Accession	Name	Species Common Name
NP_068576.1	angiotensin-converting enzyme 2 [Homo sapiens]	Human
NP_001358344.1	angiotensin-converting enzyme 2 precursor [Homo sapiens]	Human
BAB40370.1	ACE2 [Homo sapiens]	Human
XP_018874749.1	angiotensin-converting enzyme 2 [Gorilla gorilla gorilla]	Gorilla
NP_001124604.1	angiotensin-converting enzyme 2 precursor [Pongo abelii]	Orangutan
XP_032612508.1	angiotensin-converting enzyme 2 [Hylobates moloch]	Gibbon
XP_003261132.2	angiotensin-converting enzyme 2 [Nomascus leucogenys]	White-cheek gibbon
XP_023054821.1	angiotensin-converting enzyme 2 [Piliocolobus tephrosceles]	Red colobus monkey
XP_025227847.1	angiotensin-converting enzyme 2 [Theropithecus gelada]	Gelada baboon
XP_021788732.1	angiotensin-converting enzyme 2 [Papio anubis]	Olive baboon
XP_011733505.1	angiotensin-converting enzyme 2 [Macaca nemestrina]	Pig-tailed macaque
ACI04556.1	angiotensin converting enzyme 2 [Macaca mulatta]	Rhesus macaque
ACI04559.1	angiotensin converting enzyme 2 [Macaca mulatta]	Rhesus macaque
ACI04552.1	angiotensin converting enzyme 2 [Macaca mulatta]	Rhesus macaque
ACI04568.1	angiotensin converting enzyme 2 [Macaca mulatta]	Rhesus macaque
ACI04566.1	angiotensin converting enzyme 2 [Macaca mulatta]	Rhesus macaque
ACI04576.1	angiotensin converting enzyme 2 [Macaca mulatta]	Rhesus macaque
ACI04555.1	angiotensin converting enzyme 2 [Macaca mulatta]	Rhesus macaque
ACI04557.1	angiotensin converting enzyme 2 [Macaca mulatta]	Rhesus macaque
ACI04567.1	angiotensin converting enzyme 2 [Macaca mulatta]	Rhesus macaque
XP_005593094.1	angiotensin-converting enzyme 2 [Macaca fascicularis]	Crab-eating macaque
XP_011850923.1	angiotensin-converting enzyme 2 [Mandrillus leucophaeus]	Drill monkey
XP_007989304.1	angiotensin-converting enzyme 2 [Chlorocebus sabaeus]	Green monkey
XP_032141854.1	angiotensin-converting enzyme 2 [Sapajus apella]	Tufted capuchin
XP_017367865.1	angiotensin-converting enzyme 2 [Cebus capucinus imitator]	Panamanian capuchin
XP_012290105.1	angiotensin-converting enzyme 2 [Aotus nancymaae]	Nancy Ma's night monkey
XP_008987241.1	angiotensin-converting enzyme 2 [Callithrix jacchus]	Common marmoset
XP_010334925.1	angiotensin-converting enzyme 2 [Saimiri boliviensis boliviensis]	Squirrel monkey
XP_011891198.1	angiotensin-converting enzyme 2 [Cercocebus atys]	Sooty mangabey
XP_023575315.1	angiotensin-converting enzyme 2 [Octodon degus]	Common degu
NP_001269290.1	angiotensin-converting enzyme 2 precursor [Chinchilla lanigera]	Chinchilla
XP_010643477.1	angiotensin-converting enzyme 2 [Fukomys damarensis]	Damara mole-rat
XP_004866157.1	angiotensin-converting enzyme 2 [Heterocephalus glaber]	Nake mole-rat
EHB15595.1	angiotensin-converting enzyme 2 [Heterocephalus glaber]	Nake mole-rat
XP_005316051.3	angiotensin-converting enzyme 2 [Ictidomys tridecemlineatus]	Ground squirrel
XP_015343540.1	angiotensin-converting enzyme 2 [Marmota marmota marmota]	Marmot
XP_004671523.1	angiotensin-converting enzyme 2 [Jaculus jaculus]	Jerboa
XP_008839098.1	angiotensin-converting enzyme 2 [Nannospalax galili]	Spalax
XP_028743609.1	angiotensin-converting enzyme 2 [Peromyscus leucopus]	White footed mouse
XP_005358818.1	angiotensin-converting enzyme 2 [Microtus ochrogaster]	Prairie vole
XP_005074266.1	angiotensin-converting enzyme 2 [Mesocricetus auratus]	Golden hamster
XP_003503283.1	angiotensin-converting enzyme 2 [Cricetulus griseus]	Chinese hamster
XP_032746145.1	angiotensin-converting enzyme 2 [Rattus rattus]	Common rat
XP_028617962.1	angiotensin-converting enzyme 2 [Grammomys surdaster]	African thicket rat
XP_034341939.1	angiotensin-converting enzyme 2 [Arvicanthis niloticus]	African grass rat
XP_031226742.1	angiotensin-converting enzyme 2 [Mastomys coucha]	Multimammate mouse
NP_001123985.1	angiotensin-converting enzyme 2 [Mus musculus]	Common mouse
VFV30336.1	angiotensin-converting enzyme 2 [Lynx pardinus]	Iberian lynx
QJS40033.1	angiotensin-converting enzyme 2 [Felis catus]	Common house cat
NP_001034545.1	angiotensin-converting enzyme 2 precursor [Felis catus]	Common house cat
XP_025790417.1	angiotensin-converting enzyme 2 [Puma concolor]	Cougar
XP_025842512.1	angiotensin-converting enzyme 2 [Vulpes vulpes]	Fox
QJS40032.1	angiotensin-converting enzyme 2 [Canis lupus familiaris]	Dog
XP_025713397.1	angiotensin-converting enzyme 2 [Callorhinus ursinus]	Northern fur seal
XP_027970822.1	angiotensin-converting enzyme 2 [Eumetopias jubatus]	Stellar sea lion
XP_027465353.1	angiotensin-converting enzyme 2 [Zalophus californianus]	California sea lion
NP_001019673.2	angiotensin-converting enzyme 2 precursor [Bos taurus]	Cow
NP_001277036.1	angiotensin-converting enzyme 2 precursor [Capra hircus]	Goat
XP_011961657.1	angiotensin-converting enzyme 2 [Ovis aries]	Sheep
XP_024599894.1	angiotensin-converting enzyme 2 [Neophocaena asiaeorientalis]	Porpise
XP_029095804.1	angiotensin-converting enzyme 2 [Monodon monoceros]	Narwhal
XP_022418360.1	angiotensin-converting enzyme 2 [Delphinapterus leucas]	Beluga whale
XP_019781177.2	angiotensin-converting enzyme 2 [Tursiops truncatus]	Bottlenose dolphin
XP_004269705.1	angiotensin-converting enzyme 2 [Orcinus orca]	Orca
XP_026951598.1	angiotensin-converting enzyme 2 [Lagenorhynchus obliquidens]	Pacific white-side dolphin
XP_030703991.1	angiotensin-converting enzyme 2 [Globicephala melas]	Long-finned pilot whale
Q56NL1.1	angiotensin-converting enzyme 2 [Paguma larvata]	Masked palm civet
XP_017505752.1	angiotensin-converting enzyme 2 [Manis javanica]	Sunda pangolin
XP_019522936.1	angiotensin-converting enzyme 2 [Hipposideros armiger]	Great roundleaf bat
XP_006911709.1	angiotensin-converting enzyme 2 [Pteropus alecto]	Black flying fox
XP_026333865.1	angiotensin-converting enzyme 2 [Ursus arctos horribilis]	Grizzly bear
XP_006194263.1	angiotensin-converting enzyme 2 [Camelus ferus]	Camel
QLF98520.1	angiotensin I converting enzyme 2 [Tadarida brasiliensis]	Mexican free-tailed bat
XP_015974412.2	angiotensin-converting enzyme 2 [Rousettus aegyptiacus]	Egyptian fruit bat
XP_011361275.1	angiotensin-converting enzyme 2 [Pteropus vampyrus]	Large flying fox
XP_008542995.1	angiotensin-converting enzyme 2 [Equus przewalskii]	Przewalki's horse
XP_001490241.1	angiotensin-converting enzyme 2 [Equus caballus]	Horse
XP_007090142.1	angiotensin-converting enzyme 2 [Panthera tigris altaica]	Siberian tiger
XP_036696352.1	angiotensin-converting enzyme 2 [Balaenoptera musculus]	Blue whale
XP_030160839.1	angiotensin-converting enzyme 2 [Lynx canadensis]	Canada lynx
QKE49998.1	angiotensin-converting enzyme 2 [Megaderma lyra]	Greater false vampire bat
XP_036768816.1	angiotensin-converting enzyme 2 [Manis pentadactyla]	Chinese pangolin
XP_039729365.1	angiotensin-converting enzyme 2 [Pteropus giganteus]	Indian flying fox
QPL12211.1	angiotensin converting enzyme 2 [Neovison vison]	American mink
KAB0345583.1	angiotensin-converting enzyme 2 [Muntiacus muntjak]	Indian muntjac
XP_032187677.1	angiotensin-converting enzyme 2 [Mustela erminea]	Stoat
XP_005903173.1	angiotensin-converting enzyme 2 [Bos mutus]	Yak
BAE72462.1	angiotensin I converting enzyme 2 [Procyon lotor]	Racoon
BAH02663.1	angiotensin I converting enzyme 2 [Rhinolophus ferrumequinum]	Greater horseshoe bat
ADN93470.1	angiotensin I converting enzyme 2 [Rhinolophus ferrumequinum]	Greater horseshoe bat
XP_032963186.1	angiotensin I converting enzyme 2 [Rhinolophus ferrumequinum]	Greater horseshoe bat
AGZ48803.1	angiotensin-converting enzyme 2 [Rhinolophus sinicus]	Chinese rufous horseshoe bat
QMQ39212.1	angiotensin-converting enzyme 2 [Rhinolophus sinicus]	Chinese rufous horseshoe bat
QMQ39203.1	angiotensin-converting enzyme 2 [Rhinolophus sinicus]	Chinese rufous horseshoe bat
QMQ39205.1	angiotensin-converting enzyme 2 [Rhinolophus sinicus]	Chinese rufous horseshoe bat
QMQ39211.1	angiotensin-converting enzyme 2 [Rhinolophus sinicus]	Chinese rufous horseshoe bat
QMQ39206.1	angiotensin-converting enzyme 2 [Rhinolophus sinicus]	Chinese rufous horseshoe bat
QMQ39215.1	angiotensin-converting enzyme 2 [Rhinolophus sinicus]	Chinese rufous horseshoe bat
QMQ39219.1	angiotensin-converting enzyme 2 [Rhinolophus sinicus]	Chinese rufous horseshoe bat
QMQ39210.1	angiotensin-converting enzyme 2 [Rhinolophus sinicus]	Chinese rufous horseshoe bat
QMQ39216.1	angiotensin-converting enzyme 2 [Rhinolophus sinicus]	Chinese rufous horseshoe bat
QMQ39202.1	angiotensin-converting enzyme 2 [Rhinolophus sinicus]	Chinese rufous horseshoe bat
QMQ39214.1	angiotensin-converting enzyme 2 [Rhinolophus sinicus]	Chinese rufous horseshoe bat
QMQ39204.1	angiotensin-converting enzyme 2 [Rhinolophus sinicus]	Chinese rufous horseshoe bat
QMQ39217.1	angiotensin-converting enzyme 2 [Rhinolophus sinicus]	Chinese rufous horseshoe bat
ADN93472.1	angiotensin-converting enzyme 2 [Rhinolophus sinicus]	Chinese rufous horseshoe bat
QMQ39200.1	angiotensin-converting enzyme 2 [Rhinolophus sinicus]	Chinese rufous horseshoe bat
ACT66275.1	angiotensin-converting enzyme 2 [Rhinolophus sinicus]	Chinese rufous horseshoe bat
ADN93475.1	angiotensin-converting enzyme 2 [Rhinolophus sinicus]	Chinese rufous horseshoe bat
APN proteins
NP_001368853.1	aminopeptidase N [Homo sapiens]	Human
XP_018866310.1	aminopeptidase N [Gorilla gorilla gorilla]	Gorilla
XP_024088297.1	aminopeptidase N [Pongo abelii]	Orangutan
XP_032031531.1	aminopeptidase N [Hylobates moloch]	Gibbon
XP_030670870.1	aminopeptidase N [Nomascus leucogenys]	White-cheek gibbon
XP_023042997.1	aminopeptidase N [Piliocolobus tephrosceles]	Red colobus monkey
XP_025248041.1	aminopeptidase N [Theropithecus gelada]	Gelada baboon
XP_031524840.1	aminopeptidase N [Papio anubis]	Olive baboon
XP_011750546.1	aminopeptidase N [Macaca nemestrina]	Pig-tailed macaque
XP_001093727.3	aminopeptidase N [Macaca mulatta]	Rhesus macaque
XP_005560552.1	aminopeptidase N [Macaca fascicularis]	Crab-eating macaque
XP_011841723.1	aminopeptidase N [Mandrillus leucophaeus]	Drill monkey
XP_007988572.1	aminopeptidase N [Chlorocebus sabaeus]	Green monkey
XP_032119707.1	aminopeptidase N [Sapajus apella]	Tufted capuchin
XP_017372828.1	aminopeptidase N [Cebus capucinus imitator]	Panamanian capuchin
XP_012319279.1	aminopeptidase N [Aotus nancymaae]	Nancy Ma's night monkey
XP_035159712.1	aminopeptidase N [Callithrix jacchus]	Common marmoset
XP_003921666.1	aminopeptidase N [Saimiri boliviensis boliviensis]	Squirrel monkey
XP_011929737.1	aminopeptidase N [Cercocebus atys]	Sooty mangabey
