# Supplementary material for: Comparative genomic analysis reveals varying levels of mammalian adaptation to coronavirus infections
Source: PLoS Comput Biol. 2021 Nov 18;17(11):e1009560. doi: 10.1371/journal.pcbi.1009560 (PMC8601562; doi:10.1371/journal.pcbi.1009560)
Supplement: S2 Table — The 17 sites in the SARS-CoV-2 spike protein that are involved in binding the ACE2 receptor are shown. For each site, measures of normalized evolutionary rate by Rate4Site [20], amino acid variation using Shannon entropy [21], branch-scaled dN-dS from SLAC [22], and likelihood ratio test (LRT) from MEME [23] are included. (XLSX) [file pcbi.1009560.s004.xlsx]

## Sheet: Sheet1
Spike binding site	417	446	449	453	455	456	475	486	487	489	493	496	498	500	501	502	505
Normalized ML evolutionary rate	1.8	3.9	2.2	3.8	5.83	3.8	3.4	6.2	0.31	0.49	6.4	0.47	5.4	0.3	6	0.47	3.8
Shannon entropy	0.49	0.71	0.41	0.25	1.09	0.71	0.77	1.04	0	0	1.48	0	0.68	0	1.43	0	0.47
Branch scaled dN-dS	1.18	-0.69	0.61	-0.85	0.28	-3.55	-1.22	1.02	-2.08	-3.97	6.35	-2.44	1.18	-1.22	2.36	-2.44	-0.44
LRT	4.3	0	0.98	5.54	1.64	0	0	0.03	0	0	3.82	0	1.38	0	2.09	0	0.77
