# Supplementary material for: Comparative genomic analysis reveals varying levels of mammalian adaptation to coronavirus infections
Source: PLoS Comput Biol. 2021 Nov 18;17(11):e1009560. doi: 10.1371/journal.pcbi.1009560 (PMC8601562; doi:10.1371/journal.pcbi.1009560)
Supplement: S3 Table — The same evolutionary rate calculations as Table 1 when sites within ACE2 are not restricted to surface, extracellular sites. (XLSX) [file pcbi.1009560.s005.xlsx]

## Sheet: Sheet1
	Shannon Entropy
		All species	All species, no known hosts	Other mammals	Other mammals, no known hosts	Primates	Rodents
	Binding sites	0.617	0.49	0.59	0.314	0.097	0.434
	Other sites	0.311	0.278	0.268	0.204	0.078	0.225
	P-value	0.002	0.02	0.0004	0.22	0.45	0.01
	Normalized ML evolutionary rates
		All species	All species, no known hosts	Other mammals	Other mammals, no known hosts	Primates	Rodents
	Binding sites	0.937	0.533	1.08	0.35	-0.081	0.555
	Other sites	-0.024	-0.014	-0.027	-0.01	0.002	-0.014
	P-value	0.001	0.03	0.0003	0.3	0.43	0.02
