# Supplementary material for: Comparative genomic analysis reveals varying levels of mammalian adaptation to coronavirus infections
Source: PLoS Comput Biol. 2021 Nov 18;17(11):e1009560. doi: 10.1371/journal.pcbi.1009560 (PMC8601562; doi:10.1371/journal.pcbi.1009560)
Supplement: S4 Table — The percent of sites with evidence for pervasive and episodic selection are reported for all ACE2 sites and spike binding sites when sites within ACE2 are not restricted to surface, extracellular sites. The fold enrichment for selected sites at the binding interface is shown, as well as the hypergeometric P value for significant enrichment. (XLSX) [file pcbi.1009560.s006.xlsx]

## Sheet: Sheet1
	Pervasive Selection
		Binding Sites With Evidence For Selection	Total Sites With Evidence For Selection	Fold Enrichment	P Value
	All Species	0.5	0.202033	2.47484	0.002
	All species, no known hosts	0.4	0.201266	1.98742	0.03
	Other mammals	0.55	0.25	2.2	0.004
	Other mammals, no known hosts	0.35	0.209215	1.67292	0.1
	Primate	0.1	0.162733	0.614504	0.86
	Rodent	0.35	0.171934	2.03566	0.04
	Episodic Selection
		Binding Sites With Evidence For Selection	Total Sites With Evidence For Selection	Fold Enrichment	P Value
	All Species	0.5	0.170267	2.93657	6e-05
	All species, no known hosts	0.4	0.150633	2.65546	0.005
	Other mammals	0.45	0.17375	2.58993	0.003
	Other mammals, no known hosts	0.2	0.135741	1.47339	0.28
	Primate	0.05	0.0807453	0.619231	0.82
	Rodent	0.25	0.111252	2.24716	0.06
