# Supplementary material for: Comparative genomic analysis reveals varying levels of mammalian adaptation to coronavirus infections
Source: PLoS Comput Biol. 2021 Nov 18;17(11):e1009560. doi: 10.1371/journal.pcbi.1009560 (PMC8601562; doi:10.1371/journal.pcbi.1009560)
Supplement: S5 Table — The 20 sites in the ACE2 receptor that are involved in binding the SARS-CoV-2 spike protein are shown. For each site, measures of normalized evolutionary rate by Rate4Site [20], amino acid variation using Shannon entropy [21], branch-scaled dN-dS from SLAC [22], and likelihood ratio test (LRT) from MEME [23] are included. The measures are shown when computed using all mammalian sequences, as well as when using sequences from each of the six species groups (all considered mammalian species, all mammalian species excluding known hosts of SARS-like viruses, mammalian species excluding primates and rodents, mammalian species excluding primates, rodents, and known hosts of SARS-like viruses, primates only, and rodents only). (XLSX) [file pcbi.1009560.s007.xlsx]

## Sheet: Sheet1
All mammals
ACE2 binding site	24	27	28	30	31	34	35	37	38	41	42	79	82	83	330	353	354	355	357	393
Normalized ML evolutionary rate	3.71483	1.00381	-0.674464	0.73649	2.1001	3.3449	-0.220828	-0.475638	0.849899	1.76797	-0.0406329	3.55642	2.36292	0.404363	-0.560695	-0.194185	3.47451	-0.734049	-0.732339	-0.49688
Shannon entropy	1.46517	0.762196	0	1.00974	0.810634	1.75162	0.288528	0.062877	0.723832	0.4556	0.367198	1.18132	1.65372	0.335601	0.196962	0.274959	0.857845	0	0	0.144232
Branch scaled dN-dS	5.02338	2.00775	0	1.17138	2.24119	2.46633	0.594812	0.198619	-1.29404	1.12203	0.321375	1.82763	-0.370974	-2.00652	-1.94791	-4.50926	-1.48877	-0.724773	-0.98119	-0.802362
LRT	20.57	4.4	0	3.26	12.87	6.4	4.27	0.56	0	1.12	0.15	1.66	0	0	0	1.76	1.48	0	0	0
All mammals, no known hosts
ACE2 binding site	24	27	28	30	31	34	35	37	38	41	42	79	82	83	330	353	354	355	357	393
Normalized ML evolutionary rate	3.37651	0.0805494	-0.622282	0.669919	0.798439	2.33013	-0.324288	-0.687118	0.310255	0.838721	-0.372436	3.68726	1.25305	-0.11482	-0.728455	0.0743152	3.72754	-0.701696	-0.699298	-0.699298
Shannon entropy	1.23603	0.262695	0	1.05515	0.37429	1.36083	0.222845	0	0.472071	0.325654	0.223504	1.25212	1.41745	0.298003	3.4e-05	0.343139	0.95075	0	0	0
Branch scaled dN-dS	3.3362	0.7383	0	1.05431	1.10928	0.304281	0.269451	0	-2.88451	0.0483817	-0.566128	2.21859	-1.53384	-3.25526	-1.84637	-3.36049	-0.62313	-0.93575	-0.666792	-1.37354
LRT	7.11	3.26	0	2.24	2.24	1.47	0.59	0	0	0	0	2.16	0	0	0	2.18	1.86	0	0	0
Other mammals
ACE2 binding site	24	27	28	30	31	34	35	37	38	41	42	79	82	83	330	353	354	355	357	393
Normalized ML evolutionary rate	3.48221	1.26839	-0.612777	0.535693	3.06329	3.56003	-0.284099	-0.283188	1.88021	2.13686	0.0422613	3.46399	1.64012	0.490158	-0.398101	-0.665515	2.52018	-0.685467	-0.683397	-0.306452
Shannon entropy	1.24666	0.916333	0	0.993139	0.964238	1.66596	0.244914	0.102161	0.986694	0.513004	0.304568	1.39992	1.16684	0.259664	0.294646	0	0.518313	0	0	0.21876
Branch scaled dN-dS	5.97224	2.84809	0	1.20138	3.18217	5.68013	0.782046	0.392409	0.257136	2.13509	0.121142	2.70453	-1.1147	-1.81383	-1.14522	-3.91075	-0.17644	0	-0.955309	-0.578599
LRT	15.4	5.06	0	1.58	8.39	11.31	4.57	0.57	0.17	2.96	0.02	1.32	0	0	0	0	2.49	0	0	0
Other mammals, no known hosts
ACE2 binding site	24	27	28	30	31	34	35	37	38	41	42	79	82	83	330	353	354	355	357	393
Normalized ML evolutionary rate	1.32508	-0.639636	-0.483566	0.207127	1.11754	3.56282	-0.570087	-0.570087	1.01238	0.55026	-0.592224	3.82662	-0.639636	-0.471667	-0.632072	-0.560402	2.66163	-0.59121	-0.588074	-0.588074
Shannon entropy	0.938767	0	0	0.57052	0.3197	1.33594	0	0	0.693178	0.250713	0	1.64207	0	0	0	0	0.537266	0	0	0
Branch scaled dN-dS	1.09631	0	0	0.851976	1.65758	5.04433	0	0	-1.10857	0.895043	-2.65639	4.8868	-5.39463	-5.52493	0	0	3.57539	0	0	-2.04577
LRT	0.31	0	0	0.6	1.08	3.52	0	0	0	0.62	0	2.61	0	0	0	0	6.41	0	0	0
Primates
ACE2 binding site	24	27	28	30	31	34	35	37	38	41	42	79	82	83	330	353	354	355	357	393
Normalized ML evolutionary rate	-0.461859	-0.558198	-0.287622	-0.46011	-0.404946	-0.494926	-0.421797	-0.421797	-0.46011	1.86919	1.61801	-0.30193	1.43042	-0.271884	-0.541823	-0.404946	2.16647	-0.46011	-0.454228	-0.454228
Shannon entropy	0	0	0	0	0	0	0	0	0	0.485415	0.485415	0	0.485415	0	0	0	0.485415	0	0	0
Branch scaled dN-dS	0	0	0	0	0	-15.0435	0	0	0	2.6139	3.00772	0	-13.1291	0	0	-6.62023	-7.76316	0	0	0
LRT	0	0	0	0	0	0	0	0	0	0.57	0.78	0	0	0	0	0	1.55	0	0	0
Rodents
ACE2 binding site	24	27	28	30	31	34	35	37	38	41	42	79	82	83	330	353	354	355	357	393
Normalized ML evolutionary rate	3.71066	0.913782	-0.502529	0.610779	0.780424	0.62348	0.086421	-0.581908	-0.60105	0.366744	-0.602139	2.76173	2.57304	0.380352	-0.637701	0.841206	3.47842	-0.60105	-0.598329	-0.598329
Shannon entropy	1.55548	0.62668	0	0.449212	0.484813	0.427236	0.400856	0	0	0.213743	0	0.973828	1.2964	0.586073	0	0.723545	0.951426	0	0	0
Branch scaled dN-dS	5.18678	1.45211	0	1.00645	1.0993	-0.244779	0.530444	0	-5.55282	-1.12152	0	1.13878	2.75331	-3.03619	-1.8644	-5.31425	-0.862146	-1.86295	0	-1.38603
LRT	6.3	2.69	0	1.11	1.05	0	0.86	0	0	0	0	0.28	2.69	0	0	0.52	0	0	0	0
