# Supplementary material for: Comparative genomic analysis reveals varying levels of mammalian adaptation to coronavirus infections
Source: PLoS Comput Biol. 2021 Nov 18;17(11):e1009560. doi: 10.1371/journal.pcbi.1009560 (PMC8601562; doi:10.1371/journal.pcbi.1009560)
Supplement: S6 Table — The 10 sites in the APN receptor that are involved in binding the HCoV-229E spike protein are shown. For each site, measures of normalized evolutionary rate by Rate4Site [20], amino acid variation using Shannon entropy [21], branch-scaled dN-dS from SLAC [22], and likelihood ratio test (LRT) from MEME [23] are included. Site 292 dN-dS and LRT values required the removal of one species from the alignment that contains a gap at this site. (XLSX) [file pcbi.1009560.s008.xlsx]

## Sheet: Sheet1
APN binding site	287	288	289	290	291	292	309	310	315	318
Normalized ML evolutionary rate	-0.38	1.76	1.08	-0.53	0.71	3.9	-0.54	1.7	-0.5	-0.39
Shannon entropy	0	0.77	0.31	0	0.39	1.03	0	0.44	0	0
Branch scaled dN-dS	0	4.42	-3.47	0	4.31	5.81	-9.49	-1.97	0	-5.06
LRT	0	3.19	0	0	6.2	1.7	0	0	0	0
