# Supplementary material for: Comparative genomic analysis reveals varying levels of mammalian adaptation to coronavirus infections
Source: PLoS Comput Biol. 2021 Nov 18;17(11):e1009560. doi: 10.1371/journal.pcbi.1009560 (PMC8601562; doi:10.1371/journal.pcbi.1009560)
Supplement: S7 Table — The SARS-CoV-2 sequence was used to build the protein alignment measuring variation across related SARS-like viruses. The human ACE2 sequence was used to query sequences for the primate and other mammal alignments, Rhinolophus sinicus was used to query bat sequences to add to the other mammals alignment, and the Mus musculus sequence was used to query sequences for the rodent alignment. (XLSX) [file pcbi.1009560.s009.xlsx]

## Sheet: Sheet1
BLAST search	Protein accessions	Excluded tax names	Excluded tax IDs
SARS-CoV-2 BLAST	YP_009724390.1	2019-nCoV	2697049
Human ACE2 BLAST	NP_068576.1	Synthetic constructs	32630
Mammalian Phylogeny	NP_068576.1	Primates, Synthetic constructs, Rodentia	9443, 32630, 9989
Mus musculus BLAST	NP_001123985.1	Synthetic constructs	32630
Rhinolophus sinicus BLAST	AGZ48803.1	Primates, Synthetic constructs, Rodentia	9443, 32630, 9989
Human APN BLAST	NP_001368853.1
